# Supplementary material for: DDoS attack detection in smart grid network using reconstructive machine learning models
Source: PeerJ Comput Sci. 2024 Jan 9;10:e1784. doi: 10.7717/peerj-cs.1784 (PMC10803083; doi:10.7717/peerj-cs.1784)
Supplement: Supplemental Information 1 [file peerj-cs-10-1784-s001.m]

function [TY] = ELM_AE_Reconstruct(testP, model)
stack = model.stack;
HN = model.HN;
sigscale = model.sigscale;
no_Layers =  model.no_Layers;
InputDataLayer = testP;
for i=1:1:no_Layers
    tempH_test=(stack{i}.w)*(InputDataLayer);
    if HN(i+1) == HN(i)
        InputDataLayer = tempH_test;
    else
        InputDataLayer =  1 ./ (1 + exp(-sigscale(i)*tempH_test));
    end
    clear tempH_test;    
end
TY=(InputDataLayer' * stack{no_Layers+1}.w)';  %TY: the actual output of the testing data
end
