# Supplementary material for: DDoS attack detection in smart grid network using reconstructive machine learning models
Source: PeerJ Comput Sci. 2024 Jan 9;10:e1784. doi: 10.7717/peerj-cs.1784 (PMC10803083; doi:10.7717/peerj-cs.1784)
Supplement: Supplemental Information 2 [file peerj-cs-10-1784-s002.m]

function [model] = ELM_AE(Data, param)
P = Data;
T = P;
NumberofTrainingData = size(P,2);
NumberofInputNeurons = size(P,1);
NumberofOutputNeurons = NumberofInputNeurons;

%%%%%%%%%%% Calculate weights & biases
no_Layers = param.numHiddenLayers;
stack = cell(no_Layers+1,1);

HN = [NumberofInputNeurons,param.numHiddenNeurons];
C = param.C;
sigscale = param.sigpara;
sigscale1 = param.sigpara1;
rhoValue = param.rhoValue;

InputDataLayer = P;
clear P;
rng(1);
for i=1:1:no_Layers    
    InputWeight=rand(HN(i+1),HN(i))*2 -1;    
    if HN(i+1) > HN(i)
        InputWeight = orth(InputWeight);
    else
        InputWeight = orth(InputWeight')'; 
    end
    %rng(randomWeightRng);
    BiasofHiddenNeurons=rand(HN(i+1),1)*2 -1;
    BiasofHiddenNeurons=orth(BiasofHiddenNeurons);
    
    tempH=InputWeight*InputDataLayer;                                           
    clear InputWeight;
    ind=ones(1,NumberofTrainingData);
    BiasMatrix=BiasofHiddenNeurons(:,ind); 
    tempH=tempH+BiasMatrix;
    
    clear BiasMatrix BiasofHiddenNeurons;
    
    H = 1 ./ (1 + exp(-sigscale1(i)*tempH));
    clear tempH;                                            
    if HN(i+1) == HN(i)
        [~,stack{i}.w,~] = procrustNew(InputDataLayer',H');
    else
        if C(i) == 0
            stack{i}.w =pinv(H') * InputDataLayer'; % implementation without regularization factor//refer to 2006 Neurocomputing paper
        else
            rhohats = mean(H,2);
            rho = rhoValue;
            KLsum = sum(rho * log(rho ./ rhohats) + (1-rho) * log((1-rho) ./ (1-rhohats)));
            
            Hsquare =  H * H';
            HsquareL = diag(max(Hsquare,[],2));
            stack{i}.w=( ( eye(size(H,1)).*KLsum +HsquareL )*(1/C(i))+Hsquare) \ (H * InputDataLayer');
            
            clear Hsquare;
            clear HsquareL;
        end
    end    
    tempH=(stack{i}.w) *(InputDataLayer);
    clear InputDataLayer;    
    if HN(i+1) == HN(i)
        InputDataLayer = tempH;
    else        
        InputDataLayer =  1 ./ (1 + exp(-sigscale(i)*tempH));
    end    
    clear tempH;
    clear H;
end  %%%%End of Autoencoder

%%Last Layer
if C(no_Layers+1) == 0
    stack{no_Layers+1}.w=pinv(InputDataLayer') * T';
else
    stack{no_Layers+1}.w=(eye(size(InputDataLayer,1))/C(no_Layers+1)+InputDataLayer * InputDataLayer') \ ( InputDataLayer * T');
end
clear InputDataLayer H;

model.no_Layers = no_Layers;
model.stack = stack;
model.HN = HN;
model.sigscale = sigscale;
end
